# Supplementary material for: Deciphering the Complex Intertwining Between Cytopenia and Transfusion Needs After CAR-T-Cell Therapy for B-Cell Malignancies
Source: Life (Basel). 2025 Sep 9;15(9):1419. doi: 10.3390/life15091419 (PMC12471091; doi:10.3390/life15091419)
Supplement: Supplementary file 1 [file life-15-01419-s001.zip]

Archive with 1 entries (1 files):
- life-3805636-supplementary.pdf
